# Supplementary material for: Modulation of Free Carbon Structures in Polysiloxane-Derived Ceramics for Anode Materials in Lithium-Ion Batteries
Source: Molecules. 2024 Sep 20;29(18):4461. doi: 10.3390/molecules29184461 (PMC11434428; doi:10.3390/molecules29184461)
Supplement: Supplementary file 1 [file molecules-29-04461-s001.zip]

Archive with 1 entries (1 files):
- molecules-3203215-supplementary.pdf
